# Supplementary material for: Bortezomib in Combination with Physachenolide C Reduces the Tumorigenic Properties of KRASmut/P53mut Lung Cancer Cells by Inhibiting c-FLIP
Source: Cancers (Basel). 2024 Feb 4;16(3):670. doi: 10.3390/cancers16030670 (PMC10854725; doi:10.3390/cancers16030670)
Supplement: Supplementary file 1 [file cancers-16-00670-s001.zip]

Archive with 1 entries (1 files):
- cancers-2759800-supplementary.pdf
